# Supplementary material for: CaFtsH06, A Novel Filamentous Thermosensitive Protease Gene, Is Involved in Heat, Salt, and Drought Stress Tolerance of Pepper (Capsicum annuum L.)
Source: Int J Mol Sci. 2021 Jun 28;22(13):6953. doi: 10.3390/ijms22136953 (PMC8268771; doi:10.3390/ijms22136953)
Supplement: Supplementary file 1 [file ijms-22-06953-s001.zip]

Archive with 1 entries (1 files):
- ijms-1245452-supplementary.pdf
